# Supplementary material for: Efficacy of intrathecal methotrexate in children with high-risk medulloblastoma over three years: a retrospective study from a single center
Source: J Neurooncol. 2023 Jul 20;164(1):117–25. doi: 10.1007/s11060-023-04388-2 (PMC10462507; doi:10.1007/s11060-023-04388-2)
Supplement: Supplementary file 1 — Supplementary Material 1 [file 11060_2023_4388_MOESM1_ESM.xlsx]

## Sheet: Sheet1
			Supplementary TABLE 1 The details of 46 high risk MB patients
			Number	Age (year)	Gender	Location of primary tumor	tumor size(cm)	MRI after resection	molecular subgroup	M status	Histology	PFS year	progression	OS year	Vital status
		MTX group	1	5	M	fourth ventricle	4.0×4.6	R0	SHH	M1	classic	5.4	N	5.4	OS
			2	10	M	fourth ventricle	3.3×3.2	R0	Group 4	M1	classic	4.7	N	4.7	OS
			*3(1)	9.5	F	fourth ventricle	5.4×4.6	R+	Group 4	M0	classic	4.4	N	4.4	OS
			4	7	M	cerebellar hemisphere	4.9×3.2	R0	Group 4	M1	classic	7.8	N	5.8	OS
			5	7	M	cerebellar hemisphere	5.2×3.8	R0	SHH	M1	classic	2.6	Y	3.2	DOD
			6	18	M	fourth ventricle	6.1×4.7	R+	Group 4	M0	classic	3.4	Y	4.5	DOD
			*7(2)	8.8	F	cerebellar hemisphere	3.2×4.1	R0	Group 4	M1	classic	0.5	Y	0.5	DOD
			*8(3)	10.3	F	cerebellar hemisphere	3.5×4.0	R0	Group 4	M1	classic	3.3	Y	4.7	OS
			9	21	M	cerebellar pontine angle	4.8×4.4	R0	Group3	M3	diffuse anaplasia	2.2	Y	3.2	DOD
			10	5	M	midline	4.2×5.4	R+	Group 4	M0	classic	7.9	N	7.9	OS
			11	15	M	fourth ventricle	3.0×3.9	R0	SHH	M2	classic	7.6	N	3.5	OS
			12	15	M	cerebellar hemisphere	3.4×4.1	R0	Group 3	M0	diffuse anaplasia	6.2	N	6.2	OS
			*13(4)	8.7	F	fourth ventricle	2.9×3.0	R0	Group 4	M1	classic	4.8	N	4.8	OS
			14	13	M	fourth ventricle	2.8×3.3	R0	Group 3	M0	diffuse anaplasia	1.8	Y	2.7	DOD
			15	14	M	fourth ventricle	3.7×4.2	R0	Group 3	M2	classic	3.5	N(second tumor)	4.5	OS
			*16(5)	8.3	F	fourth ventricle	3.1×5.2	R0	Group 4	M1	classic	4.8	N	4.8	OS
			*17(6)	7.8	F	fourth ventricle	2.3×3.2	R0	Group 4	M1	classic	3.9	N	3.9	OS
			18	11.6	M	cerebellar hemisphere	2.9×4.2	R0	Group 4	M1	classic	2.8	Y	3.6	OS
			19	15	M	fourth ventricle	3.3×3.4	R0	Group 4	M1	classic	6.4	N	6.4	OS
			20	7	M	fourth ventricle	2.3×3.5	R0	Group 3	M3	classic	1.3	Y	1.9	DOD
			21	11	M	midline	4.6×3.6	R0	Group 4	M1	classic	4.6	N	4.6	OS
			22	10	M	midline	5.3×3.4	R0	-	M1	classic	7.3	N	7.3	OS
			23	12.7	M	fourth ventricle	4.3×4.0	R0	Group 3	M2	classic	3	Y	3.8	DOD
			24	14	M	fourth ventricle	3.6×3.9	R0	-	M1	classic	10.6	N	10.6	OS
			25	9	M	fourth ventricle	4.3×4.1	R0	Group 4	M1	classic	2.3	Y	3.7	DOD
			26	5	M	fourth ventricle	4.2×2.5	R0	Group 4	M1	classic	4.6	N	4.6	OS
			27	6.7	F	fourth ventricle	3.7×5.5	R0	-	M1	classic	5.9	N	5.9	OS
			28	5.3	M	fourth ventricle	2.9×3.1	R0	Group 4	M1	classic	3.8	N	3.8	OS
			29	12	M	cerebellar hemisphere	4.1×5.1	R0	-	M1	classic	7.7	N	7.7	OS
			30	18	M	fourth ventricle	3.5×5.2	R0	Group4	M1	classic	6.2	N	6.2	OS
			31	10.6	M	fourth ventricle	3.3×4.8	R0	SHH	M2	classic	5	N	5	OS
			32	12.3	M	cerebellar hemisphere	4.0×4.9	R0	SHH	M1	classic	2.4	N	2.4	OS
		Control group	1	5	F	fourth ventricle	4.9×3.2	R+	-	M0	classic	1.6	Y	2.2	DOD
			2	6.3	F	cerebellar hemisphere	5.8×4.3	R+	-	M0	classic	1.5	Y	2.1	DOD
			3	17	M	fourth ventricle	4.1×5.2	R0	Group 3	M1	diffuse anaplasia	1.7	Y	2.3	DOD
			4	14	M	fourth ventricle	6.5×4.8	R+	-	M0	diffuse anaplasia	5.4	N	11.3	OS
			5	16	M	fourth ventricle	3.7×5.2	R0	SHH	M1	classic	7.6	N	10.8	OS
			6	15	F	midline	4.9×4.1	R+	-	M0	classic	9.6	N	9.6	OS
			7	7.8	F	fourth ventricle	3.3×3.6	R0	Group 4	M1	classic	1.8	Y	2.3	DOD
			8	6.9	M	fourth ventricle	3.1×5.6	R0	-	M1	classic	8.6	N	8.6	OS
			9	7.5	F	fourth ventricle	3.9×4.2	R0	-	M1	classic	9.2	N	9.2	OS
			10	13	M	midline	4.8×4.4	R+	Group 4	M0	classic	3.5	Y	3.5	OS
			11	12	M	cerebellar hemisphere	5.3×3.8	R0	-	M1	diffuse anaplasia	2.3	Y	3	DOD
			12	9	M	fourth ventricle	3.6×5.2	R0	-	M2	classic	2.5	Y	3.3	DOD
			13	7.6	M	fourth ventricle	4.8×3.4	R0	SHH	M1	classic	3.1	Y	3.6	OS
			14	8	F	fourth ventricle	5.1×4.9	R+	Group 4	M0	classic	2.9	Y	3.5	DOD
